# Supplementary material for: Immunization Effects of a Novel α-Synuclein-Based Peptide Epitope Vaccine in Parkinson’s Disease-Associated Pathology
Source: Vaccines (Basel). 2023 Dec 5;11(12):1820. doi: 10.3390/vaccines11121820 (PMC10748214; doi:10.3390/vaccines11121820)
Supplement: Supplementary file 1 [file vaccines-11-01820-s001.zip]

Archive with 1 entries (1 files):
- vaccines-2665446-supplementary.pdf
